# Supplementary material for: The Use of Point-of-Care Hemoglobin Measurements in an Elderly Population with Hematological Disorders and Anemia
Source: Hematol Rep. 2026 Jun 30;18(4):45. doi: 10.3390/hematolrep18040045 (PMC13398108; doi:10.3390/hematolrep18040045)
Supplement: Supplementary file 1 [file hematolrep-18-00045-s001.zip]

Archive with 1 entries (1 files):
- hematolrep-4257555-supplementary.pdf
